# Supplementary material for: Analysis of Nanowire pn-Junction with Combined Current–Voltage, Electron-Beam-Induced Current, Cathodoluminescence, and Electron Holography Characterization
Source: Micromachines (Basel). 2024 Jan 20;15(1):157. doi: 10.3390/mi15010157 (PMC10819615; doi:10.3390/mi15010157)
Supplement: Supplementary file 1 [file micromachines-15-00157-s001.zip]

Archive with 1 entries (1 files):
- micromachines-2772628-supplementary.pdf
